# Supplementary material for: Unraveling the Role of METTL3 in Helicobacter pylori-induced gastritis via m6A-CXCL1/NF-κB modulation
Source: Cell Death Dis. 2025 Aug 18;16(1):625. doi: 10.1038/s41419-025-07841-4 (PMC12361391; doi:10.1038/s41419-025-07841-4)
Supplement: Supplementary file 1 — original data-qPCR dat [file 41419_2025_7841_MOESM1_ESM.xlsx]

## Sheet: 2
B														B
NO	0 MOL	20 MOL	50 MOL	100 MOL	200 MOL		NO	0 MOL	20 MOL	50 MOL	100 MOL	200 MOL		NO	0 h	3 h	6 h	12 h	24 h		NO	0 h	3 h	6 h	12 h	24 h
1	1.007	0.958	1.622	2.549	2.48		1	0.987	1.194	2.236	2.943	3.644		1	1.108	1.052	1.791	2.536	2.649		1	0.948	1.392	1.895	3.415	3.452
2	1.111	1.271	1.824	2.104	1.976		2	0.869	1.289	2.04	3.835	2.913		2	0.996	1.256	1.565	2.15	2.356		2	0.928	1.257	2.342	3.263	2.852
3	0.882	1.373	1.633	2.836	2.692		3	1.144	1.285	2.378	2.756	3.152		3	0.896	1.501	1.639	2.633	2.344		3	1.124	1.459	2.522	2.922	3.262
C							C							D
NO	Control	si-NC	si-METTL3-1	si-METTL3-2	si-METTL3-3		NO	Control	si-NC	si-METTL3-1	si-METTL3-2	si-METTL3-3		NO	si-NC	si-METTL3		NO	si-NC	si-METTL3
1	0.93	0.97	0.58	0.37	0.41		1	0.754	0.657	0.351	0.198	0.176		1	1.063	0.814		1	5.327	3.025
2	1.05	0.98	0.66	0.32	0.36		2	0.833	0.81	0.411	0.248	0.233		2	0.856	1.002		2	4.586	2.303
3	1	1.07	0.46	0.32	0.35		3	0.672	0.72	0.333	0.224	0.215		3	1.081	1.085		3	5.794	2.553
E								F
NO	si-NC	si-METTL3		NO	si-NC	si-METTL3		NO	si-NC	si-METTL3		NO	si-NC	si-METTL3
1	0.941	1.201		1	1.193	0.365		1	1.064	0.436		1	0.984	1.032
2	1.108	0.982		2	0.992	0.442		2	0.847	0.357		2	0.92	1.182
3	0.951	0.934		3	1.073	0.408		3	1.09	0.38		3	1.096	0.969
G													H
NO	si-NC+oe-NC	oe-NC+si-METTL3	oe-CXCL1+si-NC	si-METTL3+oe-CXCL1			NO	si-NC+oe-NC	oe-NC+si-METTL3	oe-CXCL1+si-NC	si-METTL3+oe-CXCL1		NO	si-NC+oe-NC	oe-NC+si-METTL3	oe-CXCL1+si-NC	si-METTL3+oe-CXCL1		NO	si-NC+oe-NC	oe-NC+si-METTL3	oe-CXCL1+si-NC	si-METTL3+oe-CXCL1
1	0.609	0.282	1.156	0.861			1	0.889	0.406	0.964	0.317		1	1.129	0.308	1.69	1.093		1	1.101	0.517	1.025	0.387
2	0.737	0.216	1.312	0.726			2	0.778	0.336	0.881	0.387		2	0.962	0.427	1.838	1.083		2	1.016	0.427	1.077	0.457
3	0.699	0.29	1.081	0.55			3	0.964	0.437	0.792	0.448		3	0.909	0.426	1.57	0.825		3	0.882	0.348	0.862	0.497
I
NO	si-NC+oe-NC	oe-NC+si-METTL3	oe-CXCL1+si-NC	si-METTL3+oe-CXCL1			NO	si-NC+oe-NC	oe-NC+si-METTL3	oe-CXCL1+si-NC	si-METTL3+oe-CXCL1
1	45.76	22.41	57.56	55.44			1	54.05	31.01	67.9	30.6
2	57.8	24.99	75.06	48.01			2	61.49	27.18	53.89	26.37
3	50.49	27.56	64.98	48.08			3	75.25	26.45	71.9	30.04
J								K								K
NO	si-NC	si-BHLHE41		NO	si-NC	si-BHLHE41		NO	si-NC	si-BHLHE41		NO	si-NC	si-BHLHE41		NO	si-NC	si-BHLHE41		NO	si-NC	si-BHLHE41
1	0.902	0.919		1	4.453	2.391		1	1.071	1.105		1	0.893	0.336		1	0.974	0.481		1	1.128	1.05
2	1.053	1.086		2	5.229	2.404		2	1.057	0.922		2	1.04	0.278		2	0.936	0.394		2	0.969	0.834
3	1.045	1.094		3	5.534	1.931		3	0.872	1.186		3	1.067	0.259		3	1.091	0.397		3	0.903	0.946
M												N
NO	si-NC+oe-NC	oe-NC+si-BHLHE41	oe-CXCL1+si-NC	si-BHLHE41+oe-CXCL1		NO	si-NC+oe-NC	oe-NC+si-BHLHE41	oe-CXCL1+si-NC	si-BHLHE41+oe-CXCL1		NO	si-NC+oe-NC	oe-NC+si-BHLHE41	oe-CXCL1+si-NC	si-BHLHE41+oe-CXCL1		NO	si-NC+oe-NC	oe-NC+si-BHLHE41	oe-CXCL1+si-NC	si-BHLHE41+oe-CXCL1
1	0.79	0.327	1.217	0.785		1	0.495	0.212	0.481	0.272		1	1.009	0.335	1.614	0.822		1	0.887	0.437	0.99	0.419
2	0.748	0.317	1.278	0.631		2	0.619	0.199	0.508	0.253		2	0.905	0.403	1.806	0.991		2	1.019	0.37	1.196	0.416
3	0.635	0.262	1.498	0.7		3	0.55	0.246	0.468	0.225		3	1.086	0.33	1.917	1.019		3	1.094	0.465	0.997	0.509
O
NO	si-NC+oe-NC	oe-NC+si-BHLHE41	oe-CXCL1+si-NC	si-BHLHE41+oe-CXCL1		NO	si-NC+oe-NC	oe-NC+si-BHLHE41	oe-CXCL1+si-NC	si-BHLHE41+oe-CXCL1
1	48.35	17.93	81.02	49.65		1	61.43	28.11	66.67	26.93
2	41.38	22.46	86.74	45.54		2	62.4	23.04	61.62	32.19
3	38.58	19.88	100.5	39.69		3	51.4	23.82	51.93	26.82

## Sheet: 3
A						B						E						F
NO	si-NC+oe-NC	si+METTL3+oe-NC	oe-CXCL1+si-NC	si+METTL3+oe-CXCL1		NO	si-NC+oe-NC	si+METTL3+oe-NC	oe-CXCL1+si-NC	si+METTL3+oe-CXCL1		NO	si-NC+oe-NC	si+METTL3+oe-NC	oe-CXCL1+si-NC	si+METTL3+oe-CXCL1		NO	si-NC+oe-NC	si+METTL3+oe-NC	oe-CXCL1+si-NC	si+METTL3+oe-CXCL1
1	32.82	73.68	20.85	29.85		1	21.06	13.71	29.76	19.52		1	58.1	22.87	117.3	63.63		1	34.06	13.81	73.07	32.77
2	32.18	75.81	18.96	36.61		2	17.03	11.6	25.09	16.73		2	56.13	20.42	126.57	52.85		2	28.99	15.02	61.25	25.83
3	27.16	58.75	16.07	35.32		3	20	15.57	33.2	22.18		3	44.05	18.18	100.28	54.37		3	29.38	17.64	80.58	26.66
C						C						C
NO	si-NC+oe-NC	si+METTL3+oe-NC	oe-CXCL1+si-NC	si+METTL3+oe-CXCL1		NO	si-NC+oe-NC	si+METTL3+oe-NC	oe-CXCL1+si-NC	si+METTL3+oe-CXCL1		NO	si-NC+oe-NC	si+METTL3+oe-NC	oe-CXCL1+si-NC	si+METTL3+oe-CXCL1
1	0.513	0.2	1.149	0.575		1	0.708	0.411	1.368	0.759		1	1.015	0.369	1.526	0.808
2	0.45	0.219	0.989	0.547		2	0.638	0.362	1.262	0.607		2	1.086	0.429	1.826	1.097
3	0.56	0.253	0.979	0.46		3	0.787	0.331	1.579	0.661		3	0.899	0.429	2.085	1.077
D						D						D						G
NO	si-NC+oe-NC	si+METTL3+oe-NC	oe-CXCL1+si-NC	si+METTL3+oe-CXCL1		NO	si-NC+oe-NC	si+METTL3+oe-NC	oe-CXCL1+si-NC	si+METTL3+oe-CXCL1		NO	si-NC+oe-NC	si+METTL3+oe-NC	oe-CXCL1+si-NC	si+METTL3+oe-CXCL1		NO	si-NC+oe-NC	si+METTL3+oe-NC	oe-CXCL1+si-NC	si+METTL3+oe-CXCL1
1	0.885	0.405	2.49	0.85		1	1.149	0.493	1.835	0.946		1	1.015	0.369	1.526	0.808		1	48.84	24.85	96.97	52.13
2	0.97	0.306	2.25	1.16		2	0.981	0.463	2.265	1.117		2	1.086	0.429	1.826	1.097		2	62.59	28.31	82.07	63.59
3	1.145	0.378	2.073	0.96		3	0.87	0.413	2.152	0.936		3	0.899	0.429	2.085	1.077		3	58.99	24.12	84.81	65.45
H						I
NO	si-NC+oe-NC	si+METTL3+oe-NC	oe-CXCL1+si-NC	si+METTL3+oe-CXCL1		NO	si-NC+oe-NC	si+METTL3+oe-NC	oe-CXCL1+si-NC	si+METTL3+oe-CXCL1
1	40.93	23.34	57.01	29.43		1	40.78	16.34	59	43.33
2	32.39	21.23	53.36	34.8		2	49.24	13.34	51.58	48.92
3	37.34	17.56	44.79	30.06		3	41.97	12.3	69.43	36.77

## Sheet: 4
A
NO	Control	si-NC	si-CXCL1-1	si-CXCL1-2	si-CXCL1-3
1	0.901	1.149	0.287	0.337	0.416
2	1.109	0.832	0.337	0.307	0.386
3	0.99	0.99	0.337	0.386	0.396
B
NO	si-NC	si-CXCL1	LPS+si-NC	si+CXCL1+LPS	control	HP		NO	si-NC	si-CXCL1	LPS+si-NC	si+CXCL1+LPS	control	HP
1	0.444	0.249	0.933	0.401	0.21	0.473		1	0.671	0.423	1.205	0.555	0.313	0.759
2	0.444	0.199	0.85	0.431	0.182	0.42		2	0.604	0.346	1.283	0.694	0.309	0.611
3	0.361	0.221	0.752	0.497	0.232	0.538		3	0.533	0.344	1.097	0.635	0.378	0.684
C
NO	si-NC	si-CXCL1	LPS+si-NC	si+CXCL1+LPS	control	HP		NO	si-NC	si-CXCL1	LPS+si-NC	si+CXCL1+LPS	control	HP
1	48	26	49	24	20	44		1	62	27	69	59	35	59
2	51	20	55	18	28	53		2	76	30	77	62	31	63
3	55	19	43	27	25	60		3	58	35	85	72	33	66

## Sheet: 5
A								B
NO	si-NC	si-CXCL1	LPS+si-NC	si+CXCL1+LPS	control	HP		NO	si-NC	si-CXCL1	LPS+si-NC	si+CXCL1+LPS	control	HP
1	62.11	79.42	51	56.81	81.87	66.67		1	21.06	13.71	27.76	22.07	11.47	22
2	57.63	76.45	39.78	75.74	101.96	56.66		2	17.03	11.6	33	18.16	13.43	19.57
3	74.24	99.14	38.24	61.41	91.36	56.91		3	20	15.57	26.34	18.15	10.95	23.73
C								C								C
NO	si-NC	si-CXCL1	LPS+si-NC	si+CXCL1+LPS	control	HP		NO	si-NC	si-CXCL1	LPS+si-NC	si+CXCL1+LPS	control	HP		NO	si-NC	si-CXCL1	LPS+si-NC	si+CXCL1+LPS	control	HP
1	0.89	0.34	3.78	2.89	1.82	2.57		1	1.01	0.51	3.59	2.23	1.37	2		1	1.01	0.44	2.25	1.41	0.88	1.61
2	1.11	0.31	3.45	3.04	2.07	2.32		2	1.03	0.43	3.18	2.32	1.32	2.07		2	1.05	0.48	1.86	1.67	0.97	1.47
3	0.96	0.37	3.98	3.18	2.14	2.52		3	0.99	0.44	3.4	2.15	1.21	1.85		3	0.94	0.46	2.15	1.6	0.79	1.42
D								C								C
NO	si-NC	si-CXCL1	LPS+si-NC	si+CXCL1+LPS	control	HP		NO	si-NC	si-CXCL1	LPS+si-NC	si+CXCL1+LPS	control	HP		NO	si-NC	si-CXCL1	LPS+si-NC	si+CXCL1+LPS	control	HP
1	1.08	0.257	2.209	1.092	0.275	0.93		1	0.907	0.343	2.722	1.071	0.37	0.892		1	1.078	0.442	1.75	1.033	0.422	1.039
2	0.915	0.269	1.976	1.06	0.322	1.157		2	0.976	0.379	2.423	1.195	0.451	1.07		2	0.9	0.518	2.085	0.864	0.413	0.973
3	1.005	0.212	2.458	1.245	0.258	1.099		3	1.117	0.423	2.202	0.965	0.436	0.897		3	1.022	0.549	1.808	0.932	0.506	1.195
E								F								G
NO	si-NC	si-CXCL1	LPS+si-NC	si+CXCL1+LPS	control	HP		NO	si-NC	si-CXCL1	LPS+si-NC	si+CXCL1+LPS	control	HP		NO	si-NC	si-CXCL1	LPS+si-NC	si+CXCL1+LPS	control	HP
1	67.31	29.18	125.23	56.84	31.84	65.12		1	43.23	16.75	64.09	52.78	17.51	50.77		1	61.45	29.62	131.77	65.78	37.2	67.19
2	67.98	36.71	110.43	52.16	33.95	59.15		2	48.95	20.76	65.95	42.23	20.93	40.6		2	72.01	35.16	109.83	77.74	38.68	56.14
3	52.49	28.55	139.22	62.18	39.42	73.25		3	39.55	17.25	76.33	49.47	21.65	45.94		3	63.96	29.03	113.86	67.78	30.99	57.99
H								I
NO	si-NC	si-CXCL1	LPS+si-NC	si+CXCL1+LPS	control	HP		NO	si-NC	si-CXCL1	LPS+si-NC	si+CXCL1+LPS	control	HP
1	40.86	21.01	63.68	30.97	17.78	37.19		1	40.28	15.84	69.41	47.05	14.06	41.31
2	33.74	23.44	75.39	34.8	21.36	45.81		2	48.74	12.84	52.7	38.06	13.92	43.14
3	39.85	19.63	70.09	39.38	20.92	39.31		3	41.47	11.8	57.87	45.39	16.78	35.7

## Sheet: 6
A	METTL3								CXCL1
NO	si-NC	si-METTL3	LPS+si-NC	si+METTL3+LPS	oe-CXCL1+si-NC	oe-CXCL1+si-METTL3		NO	si-NC	si-METTL3	LPS+si-NC	si+METTL3+LPS	oe-CXCL1+si-NC	oe-CXCL1+si-METTL3
1	0.96	0.41	1.91	1.03	1.37	0.62		1	1.11	0.43	2.24	1.36	2.57	1.22
2	0.89	0.46	1.76	1.15	1.24	0.59		2	0.91	0.39	2.24	1.39	2.15	1.16
3	1.15	0.48	1.59	1	1.23	0.67		3	0.99	0.38	1.85	1.3	2.3	1.01
	pIkBa									p65
NO	si-NC	si-METTL3	LPS+si-NC	si+METTL3+LPS	oe-CXCL1+si-NC	oe-CXCL1+si-METTL3		NO	si-NC	si-METTL3	LPS+si-NC	si+METTL3+LPS	oe-CXCL1+si-NC	oe-CXCL1+si-METTL3
1	1.07	0.21	2.96	1.73	2.62	1.35		1	1.1	0.39	2.72	1.67	2.4	1.75
2	0.89	0.22	2.82	1.62	2.92	1.54		2	0.92	0.34	2.65	1.66	2.14	1.92
3	1.04	0.2	2.63	1.56	2.55	1.6		3	1.01	0.42	2.61	1.5	2.48	1.64
B
NO	si-NC	si-METTL3	LPS+si-NC	si+METTL3+LPS	oe-CXCL1+si-NC	oe-CXCL1+si-METTL3		NO	si-NC	si-METTL3	LPS+si-NC	si+METTL3+LPS	oe-CXCL1+si-NC	oe-CXCL1+si-METTL3
1	41	20	37	20	43	18		1	31	18	48	35	30	15
2	33	16	35	15	39	12		2	40	21	55	44	36	19
3	44	15	41	22	35	14		3	36	22	63	36	29	13

## Sheet: 7
A						B						E						F
NO	si-NC	si+METTL3	LPS+si-NC	si+METTL3+LPS		NO	si-NC	si+METTL3	LPS+si-NC	si+METTL3+LPS		NO	si-NC	si+METTL3	LPS+si-NC	si+METTL3+LPS		NO	si-NC	si+CXCL1	LPS+si-NC	si+CXCL1+LPS
1	39.6	55.17	21.13	41.4		1	20.56	13.21	26.67	22.03		1	60.59	23.16	87.04	50.02		1	14.9	4.08	22.33	12.57
2	35.1	57.83	17.28	34.69		2	16.53	11.1	32.81	16.75		2	49.21	22.24	88.25	57.36		2	15.11	5.9	22.97	14.3
3	47.65	69	16.9	47.88		3	19.5	15.07	27.95	19.94		3	53.98	19.67	73.5	46.01		3	12.3	5.02	26.2	15.42
C						C						C						G
NO	si-NC	si+METTL3	LPS+si-NC	si+METTL3+LPS		NO	si-NC	si+METTL3	LPS+si-NC	si+METTL3+LPS		NO	si-NC	si+METTL3	LPS+si-NC	si+METTL3+LPS		NO	si-NC	si-CXCL1	LPS+si-NC	si+CXCL1+LPS
1	0.628	0.28	1.045	0.555		1	0.649	0.433	1.286	0.79		1	0.468	0.272	0.966	0.418		1	53.54	25.19	97.15	71.63
2	0.518	0.218	1.117	0.499		2	0.753	0.395	1.272	0.653		2	0.459	0.233	0.792	0.419		2	70.58	19.25	77.73	55.97
3	0.633	0.249	1.233	0.621		3	0.803	0.345	1.501	0.66		3	0.552	0.218	0.96	0.51		3	60.4	23.09	77.09	56.9
D						D						D
NO	si-NC	si+METTL3	LPS+si-NC	si+METTL3+LPS		NO	si-NC	si+METTL3	LPS+si-NC	si+METTL3+LPS		NO	si-NC	si+METTL3	LPS+si-NC	si+METTL3+LPS
1	1.057	0.217	2.332	0.946		1	0.926	0.282	1.881	0.997		1	1.204	0.161	1.525	1.084
2	0.936	0.118	2.081	1.158		2	0.946	0.252	2.388	1.097		2	0.843	0.221	1.625	0.893
3	1.007	0.172	1.895	0.926		3	1.128	0.201	2.254	0.946		3	0.953	0.221	1.886	1.033
H						I
NO	si-NC	si+METTL3	LPS+si-NC	si+METTL3+LPS		NO	si-NC	si+METTL3	LPS+si-NC	si+METTL3+LPS
1	48.46	11.23	52.5	44.99		1	41.3	15.84	68.6	41.83
2	44.9	12.8	48.32	47.12		2	44.27	12.84	60.16	33.22
3	34.71	9.85	63.84	37.83		3	34.45	11.8	51.25	44.97

## Sheet: 8
A								C								D
NO	WT	METTL3−/−		NO	WT	METTL3−/−		NO	WT	HPI	METTL3−/−	HPI+METTL3−/−	CXCL1-/-	HPI+CXCL1-/-		NO	WT	HPI	METTL3−/−	HPI+METTL3−/−	CXCL1-/-	HPI+CXCL1-/-
1	0.951	0.088		1	0.873	0.118		1	0	2	0	2	0	2		1	14.06	31.77	10.9	28.58	13.38	28
2	0.898	0.082		2	0.885	0.144		2	0	3	0	1	0	2		2	14.7	44.76	11.71	30.37	11.93	21.01
3	0.974	0.07		3	1.243	0.155		3	0	3	0	2	0	2		3	14.33	45.64	13.11	26.9	15.59	24.38
4	0.921	0.08		4	0.982	0.134		4	0	2	0	1	0	1		4	17.04	40.76	12.01	26.3	11.85	20.89
5	1.099	0.067		5	1.043	0.166		5	0	3	0	2	0	1		5	14.35	37.55	9.69	25.45	12.25	25.01
6	1.158	0.063		6	0.974	0.116		6	0	3	0	1	0	2		6	17.07	35.96	11.47	23.28	12.7	25.25
E
NO	WT	HPI	METTL3−/−	HPI+METTL3−/−	CXCL1-/-	HPI+CXCL1-/-		NO	WT	HPI	METTL3−/−	HPI+METTL3−/−	CXCL1-/-	HPI+CXCL1-/-		NO	WT	HPI	METTL3−/−	HPI+METTL3−/−	CXCL1-/-	HPI+CXCL1-/-
1	0.94	1.68	0.6	1.12	0.43	0.75		1	0.92	2.37	0.94	1.66	0.75	1.33		1	0.93	1.44	0.23	1	0.34	0.66
2	1.1	1.7	0.51	1.27	0.43	0.75		2	1.12	2.12	0.97	1.64	0.73	1.29		2	0.99	1.81	0.26	0.93	0.38	0.72
3	0.96	1.84	0.59	1.11	0.4	0.84		3	0.93	2.2	0.84	1.44	0.86	1.1		3	1.08	1.65	0.26	1.04	0.3	0.69
4	0.92	1.74	0.57	1.14	0.34	0.73		4	0.85	2.39	0.9	1.71	0.76	1.3		4	1.01	1.38	0.24	1.01	0.4	0.73
5	1.13	1.53	0.55	1.26	0.42	0.72		5	1.09	2.08	1	1.7	0.8	1.3		5	1.02	1.76	0.27	0.91	0.37	0.69
6	0.94	1.76	0.67	1.18	0.42	0.86		6	0.88	2.17	0.93	1.4	0.81	1.04		6	1.13	1.7	0.24	1.02	0.31	0.78
F
NO	WT	HPI	METTL3−/−	HPI+METTL3−/−	CXCL1-/-	HPI+CXCL1-/-		NO	WT	HPI	METTL3−/−	HPI+METTL3−/−	CXCL1-/-	HPI+CXCL1-/-		NO	WT	HPI	METTL3−/−	HPI+METTL3−/−	CXCL1-/-	HPI+CXCL1-/-		NO	WT	HPI	METTL3−/−	HPI+METTL3−/−	CXCL1-/-	HPI+CXCL1-/-
1	0.968	3.684	0.01	0.01	0.972	0.963		1	0.974	2.348	0.815	1.103	0.704	0.662		1	0.945	2.586	0.844	1.367	0.733	1.055		1	1.025	2.073	0.824	1.204	0.697	1.341
2	1.108	2.895	0.01	0.01	1.037	0.964		2	0.954	1.62	0.656	1.152	0.74	0.576		2	1.276	2.408	0.794	1.276	0.644	1.094		2	1.18	1.683	0.739	1.448	0.73	1.237
3	1.148	2.885	0.01	0.01	0.95	0.845		3	1.142	2.277	0.775	1.242	0.721	0.815		3	1.005	2.957	0.683	1.166	0.756	1.022		3	0.962	1.615	0.952	1.182	0.786	1.364
4	0.839	3.275	0.01	0.01	1.074	0.823		4	1.073	2.171	1.043	1.053	0.744	0.683		4	1.045	2.982	0.764	1.085	0.752	1.329		4	0.874	1.847	0.762	1.372	0.758	1.244
5	1.108	3.903	0.01	0.01	0.931	1.065		5	0.715	2.228	0.685	1.351	0.551	0.676		5	0.854	3.062	0.965	0.995	0.714	1.299		5	1.059	1.824	0.972	1.416	0.816	1.593
6	0.829	3.135	0.01	0.01	0.755	0.794		6	1.142	2.475	0.834	1.311	0.758	0.638		6	0.874	2.707	0.824	1.397	0.572	1.094		6	0.901	2.112	0.814	1.214	0.587	1.507
G
NO	WT	HPI	METTL3−/−	HPI+METTL3−/−	CXCL1-/-	HPI+CXCL1-/-		NO	WT	HPI	METTL3−/−	HPI+METTL3−/−	CXCL1-/-	HPI+CXCL1-/-		NO	WT	HPI	METTL3−/−	HPI+METTL3−/−	CXCL1-/-	HPI+CXCL1-/-
1	451	806.1	362.48	363.89	339.49	396.81		1	36.39	71.82	23.03	54.83	22.95	55.45		1	38.93	88.17	31.9	61.59	28.72	54.16
2	361.49	811.69	349.42	429.94	333.94	427.89		2	43.84	67.69	26.24	52.18	26.65	62.16		2	31.93	113.71	24.66	49.65	28.2	62.85
3	445.16	736.51	263.93	472.83	262.97	478.41		3	40.23	79.74	26.14	41.57	21.26	52.89		3	31.93	81.37	29.16	56.24	23.99	58.79
4	377.8	931.82	332.79	475.61	274.24	480.02		4	41.06	87.93	29.76	50.06	28.97	51.24		4	29.87	94.55	27.79	36.05	27.98	52.33
5	330.83	745.04	351.48	368.13	334.38	436.76		5	28.29	92.85	29.53	51.9	24.34	57.01		5	31.52	79.1	24.07	46.76	27.17	46.13
6	349.72	690.82	277.9	457.59	328.05	504.06		6	44.2	91.97	30.62	43.49	22.1	44.3		6	35.84	81.16	27.99	54.18	21.33	61.02
H								I								J
NO	WT	HPI	METTL3−/−	HPI+METTL3−/−	CXCL1-/-	HPI+CXCL1-/-		NO	WT	HPI	METTL3−/−	HPI+METTL3−/−	CXCL1-/-	HPI+CXCL1-/-		NO	WT	HPI	METTL3−/−	HPI+METTL3−/−	CXCL1-/-	HPI+CXCL1-/-
1	13.1	42.34	10.76	26.33	10.94	33.49		1	24.49	31.13	14.92	20.4	12.61	21.07		1	33	72	18	31	17	31
2	19.03	51.03	12.32	28.85	14.91	33.73		2	24.75	31.3	18.37	18.14	13.13	23.68		2	28	66	19	29	16	39
3	16.07	47.38	12.48	27.97	15.33	32.19		3	21.66	39.63	14.64	23.61	16.12	22.19		3	31	54	16	33	14	34
4	15.76	53.8	11.54	26.96	14.44	26.41		4	18.51	37.71	16.47	23.48	13.59	20.51		4	26	66	17	29	13	40
5	16.54	59.6	14.51	21.55	15.24	26.19		5	20.88	40.52	12.95	19.51	14.28	26.1		5	29	77	19	38	13	34
6	13.88	64.01	14.2	27.09	13.61	30.46		6	21.67	35.76	14.42	21.8	11.01	27.22		6	35	86	14	27	16	33

## Sheet: 9
B
NO	WT	HPI+WT	METTL3−/−	HPI+METTL3−/−	CXCL1-/-	HPI+CXCL1-/-		NO	WT	HPI+WT	METTL3−/−	HPI+METTL3−/−	CXCL1-/-	HPI+CXCL1-/-		NO	WT	HPI+WT	METTL3−/−	HPI+METTL3−/−	CXCL1-/-	HPI+CXCL1-/-		NO	WT	HPI+WT	METTL3−/−	HPI+METTL3−/−	CXCL1-/-	HPI+CXCL1-/-
1	0.375	1.317	0.458	0.749	0.349	1.047		1	0.666	1.292	0.435	0.709	0.301	1.31		1	0.304	0.917	0	0	0.295	1.003		1	0.485	1.389	0.3	0.507	0.124	0.133
2	0.607	1.076	0.311	0.881	0.413	0.857		2	0.658	1.477	0.403	0.787	0.389	1.148		2	0.412	1.054	0	0	0.35	1.176		2	0.446	0.976	0.259	0.389	0.12	0.138
3	0.43	1.128	0.442	0.579	0.393	0.957		3	0.542	1.348	0.357	0.674	0.329	1.371		3	0.35	0.839	0	0	0.294	1.198		3	0.535	1.102	0.339	0.572	0.123	0.162
4	0.497	1.065	0.371	0.723	0.429	0.922		4	0.535	1.681	0.321	0.67	0.417	1.139		4	0.384	1.092	0	0	0.338	1.008		4	0.406	1.201	0.253	0.519	0.108	0.113
5	0.58	1.341	0.428	0.661	0.474	1.041		5	0.549	1.785	0.382	0.709	0.341	0.962		5	0.326	0.907	0	0	0.387	0.885		5	0.429	1.183	0.31	0.513	0.094	0.136
6	0.375	1.208	0.465	0.661	0.347	1.212		6	0.512	1.472	0.449	0.478	0.347	1.282		6	0.367	0.844	0	0	0.286	1.103		6	0.393	1.181	0.309	0.506	0.098	0.152
C								D								E
NO	WT	HPI+WT	METTL3−/−	HPI+METTL3−/−	CXCL1-/-	HPI+CXCL1-/-		NO	WT	HPI+WT	METTL3−/−	HPI+METTL3−/−	CXCL1-/-	HPI+CXCL1-/-		NO	WT	HPI+WT	METTL3−/−	HPI+METTL3−/−	CXCL1-/-	HPI+CXCL1-/-
1	22.34	35.67	16.27	24.19	16.56	29.11		1	5.57	14.03	3.94	4.51	4.45	9.12		1	3.81	11.48	2.97	5.05	2.73	7.54
2	22.77	37.42	14.09	20.81	11.5	31.06		2	6.57	15.77	4.67	5.25	3.6	13.23		2	3.87	9.34	2.89	5.75	2.66	8.97
3	21.49	36.09	18.76	22.57	14.16	32.71		3	5.23	15.95	3.79	5.96	3.49	13.58		3	4.54	11.59	2.61	4.81	3.12	7.75
4	22.71	36.17	19.99	21.74	14.24	33.76		4	5.49	11.87	4.1	4.54	3.29	11.73		4	3.84	9.81	3.39	4.13	2.09	7.37
5	15.6	30.76	13.68	30.91	15.46	27.32		5	5.93	18.15	3.9	5.37	3.31	11.33		5	3.44	8	2.98	5.39	2.85	9.8
6	25.07	39.85	19.17	23.31	14.53	25.79		6	7.22	13.01	3.57	4.36	3.77	11.93		6	4.48	9.77	3.18	4.89	2.62	6.81
